# Supplementary material for: Effects of Head-Neck Position and Ground Surface on Gait Kinematics in Ridden Brazilian Criollo Horses
Source: Animals (Basel). 2026 Mar 29;16(7):1043. doi: 10.3390/ani16071043 (PMC13072148; doi:10.3390/ani16071043)
Supplement: Supplementary file 1 [file animals-16-01043-s001.zip › Table S1.xlsx]

## Sheet: Planilha1
Animal	Sex	Cernelha	Age	Weigth
Baio (área nova)	Male	138	7	416
Bruxo (Prof. Carlos)	Male	147.5	6	590
Baio 2 (área nova)	Male	135.5	3	390
Zurrilha	Female	142	12	410
Colorado Fábio	Male	152	6	486
Pitiça colorada	Female	136	15	360
Colorada Fábio	Female	146	8	540
Tordilha 300	Female	144	9	410
Orejana	Female	143	4	436
Baronesa	Female	138	3	360
Açucena	Female	148	3	413
